# Supplementary material for: Enrollment of underrepresented racial and ethnic groups in the Rare and Atypical Diabetes Network (RADIANT)
Source: J Clin Transl Sci. 2023 Jan 23;7(1):e47. doi: 10.1017/cts.2022.529 (PMC9947614; doi:10.1017/cts.2022.529)
Supplement: Supplementary file 1 [file ctssup.zip]

Archive with 2 entries (2 files):
- S2059866122005295sup001.docx
- S2059866122005295sup002.docx
